# Supplementary material for: Plasma IAPP-Autoantibody Levels in Alzheimer’s Disease Patients Are Affected by APOE4 Status
Source: Int J Mol Sci. 2023 Feb 14;24(4):3776. doi: 10.3390/ijms24043776 (PMC9960837; doi:10.3390/ijms24043776)
Supplement: Supplementary file 1 [file ijms-24-03776-s001.zip]

Archive with 1 entries (1 files):
- ijms-2195058-supplementary.pdf
